# Supplementary material for: LQFM289: Electrochemical and Computational Studies of a New Trimetozine Analogue for Anxiety Treatment
Source: Int J Mol Sci. 2023 Sep 26;24(19):14575. doi: 10.3390/ijms241914575 (PMC10572256; doi:10.3390/ijms241914575)
Supplement: Supplementary file 1 [file ijms-24-14575-s001.zip]

Archive with 1 entries (1 files):
- ijms-2577559-supplementary.pdf
